# Supplementary material for: Multitask fMRI Data Classification via Group-Wise Hybrid Temporal and Spatial Sparse Representations
Source: eNeuro. 2022 Jun 3;9(3):ENEURO.0478-21.2022. doi: 10.1523/ENEURO.0478-21.2022 (PMC9186416; doi:10.1523/ENEURO.0478-21.2022)
Supplement: Extended Data 1 — The code. Download Extended Data 1, ZIP file. [file enu-eN-MNT-0478-21-s02.zip]

Archive with 21 entries (19 files):
- code/
- code/combinedata.m
- code/combinedcoefficient.m
- code/DLSSR.m
- code/DLTSR.m
- code/main.m
- code/pattern_visualization.m
- code/preparedata.m
- code/README.md
- code/ROA.m
- code/SSR.m
- code/svmclassifiction.m
- code/testSSR.m
- code/testTSR.m
- code/tools/
- code/tools/libsvm-3.24.zip
- code/tools/NIFTI-utils.rar
- code/tools/NIfTI.rar
- code/tools/note.txt
- code/tools/spams-matlab.zip
- code/TSR.m
