# Supplementary material for: Multitask fMRI Data Classification via Group-Wise Hybrid Temporal and Spatial Sparse Representations
Source: eNeuro. 2022 Jun 3;9(3):ENEURO.0478-21.2022. doi: 10.1523/ENEURO.0478-21.2022 (PMC9186416; doi:10.1523/ENEURO.0478-21.2022)
Supplement: Extended Data 1 — The code. Download Extended Data 1, ZIP file. [file enu-eN-MNT-0478-21-s02.zip › code/combinedata.m]

% Step 1: prepare Group-wise task data
% 30 random subjects for train, the rest 30 subjects for test
% input: each subject 2D matrix.
% output:the combine data with 10% voxel of all subjects
%%
function combinedata(outpath2Dmat,trainresultpath,train_sub,task,ratio)
%%
N=length(train_sub);
%% for each subject
for tt = 1:length(task)
    disp(task{tt})
    outpath=[outpath2Dmat,task{tt}];  % path of each subject matrix
    fnames = cell(N,1);
    idx = cell(N,1);
    S=[];
    for a=1:N  %
        disp(train_sub(a))
        fnames{train_sub(a)} = [outpath,'/',num2str(train_sub(a)),'.mat'];
        tS = load(fnames{train_sub(a)},'S'); % load each subject
        num = size(tS.S,2); % voxel size
        chosen = round(num*ratio); % chose only 10% scans
        tmp = randperm(num);
        idx{train_sub(a)} = tmp(1:chosen);  %10% voxels were randomly selected from each subject
        S = [S tS.S(:,idx{train_sub(a)})]; %then combine each subject data for each task
    end
    outpath1=[outpath2Dmat,task{tt}];
    outfname=[outpath1,'/30random1_nS_ratio_',num2str(ratio),'.mat']; %outpath for each task
    save(outfname,'S','idx','-v7.3');
end
%%  Truncate according to the shortest data(emotion 176frames)for seven task
S=[];
for tt =1:length(task)
    disp(task{tt})
    outpath=[outpath2Dmat,task{tt}];
    fname=[outpath,'/30random1_nS_ratio_',num2str(ratio),'.mat'];
    tS=load(fname,'S');
    %if strcmp(task{tt},'MOTOR')
    tS.S = tS.S(1:176,:);
    %end
    S= [S tS.S];
end

outfname=[trainresultpath,'/nS_ratio_',num2str(ratio),'.mat'];
readme = '30sub-random-0.1ratio-7tasks';
save(outfname,'S','readme','train_sub','test_sub','-v7.3');% save the combine data for 7 task and  index of train and test dataset
