# Supplementary material for: Multitask fMRI Data Classification via Group-Wise Hybrid Temporal and Spatial Sparse Representations
Source: eNeuro. 2022 Jun 3;9(3):ENEURO.0478-21.2022. doi: 10.1523/ENEURO.0478-21.2022 (PMC9186416; doi:10.1523/ENEURO.0478-21.2022)
Supplement: Extended Data 1 — The code. Download Extended Data 1, ZIP file. [file enu-eN-MNT-0478-21-s02.zip › code/combinedcoefficient.m]

function combinedcoefficient(trainresultpath,task,K,lambda,ratio,train_sub)

%% combined sparse loading coefficient matrix of all subjects
% input: sparse loading coefficient matrix of each subject
% output: the  combined matrix of sparse loading coefficient matrix of all subjects
datapath=trainresultpath;%path of  previous train results
sub=train_sub;
N=length(sub);
%% parameter setting
[K,lambda] = ndgrid(K,lambda);
%% Individual Sparse Weight Learning
param.iter = 2000; %=1 for test
for kk = 1:numel(K)
    disp([num2str(kk),'/',num2str(length(K))]);
    param.K=K(kk);
    param.lambda=lambda(kk);
    outpath = [datapath,'/Step1_result/K_',num2str(param.K),'_L_',num2str(param.lambda),'_nS_ratio_',num2str(ratio)];
    A=[];
    for tt = 1:length(task)
        disp(task{tt})
        tmppath = [outpath,'/',task{tt},'/'];
        for a = 1:N
            disp(sub(a))
            fname = [tmppath,num2str(sub(a)),'.mat'];
            tA = load(fname,'A');
            tA.A=tA.A';% transpose
            for ii=1:size(tA.A,2)
                tA.A(:,ii) = tA.A(:,ii)/norm(tA.A(:,ii));
            end
            A = [A tA.A];
        end
    end
    save([outpath,filesep,'A.mat'],'A','-v7.3')
end
