# Supplementary material for: Multitask fMRI Data Classification via Group-Wise Hybrid Temporal and Spatial Sparse Representations
Source: eNeuro. 2022 Jun 3;9(3):ENEURO.0478-21.2022. doi: 10.1523/ENEURO.0478-21.2022 (PMC9186416; doi:10.1523/ENEURO.0478-21.2022)
Supplement: Extended Data 1 — The code. Download Extended Data 1, ZIP file. [file enu-eN-MNT-0478-21-s02.zip › code/DLSSR.m]

%%  Group-wise Dictionary Learning for SSR
% input: the  combined matrix of sparse loading coefficient matrix of all subjects
% output: the Group-wise dictionary D2
function DLSSR(trainresultpath,K,lambda,K2,lambda2,ratio,train_sub)
addpath('./tools/spams-matlab')
datapath=trainresultpath; %path of  previous train results
sub=train_sub;
N=length(sub);
%% parameter setting
[K,lambda] = ndgrid(K,lambda);
param2.pos = true;
param2.posAlpha = true;
param2.numThreads = -1;
param2.verbose=true;
param2.batchsize=256;
%% Individual Sparse Weight Learning
param2.iter = 2000;
for kk =1:numel(K)
    disp([num2str(kk),'/',num2str(numel(K))]);
    param.K=K(kk);
    param.lambda=lambda(kk);
    outpath = [datapath,'/Step1_result/K_',num2str(param.K),'_L_',num2str(param.lambda),'_nS_ratio_',num2str(ratio)];
    load([outpath,filesep,'A.mat'],'A');
    S = A;
    clear A;
    [K2,lambda2] = ndgrid(K2,lambda2);
    for kk2 = 1:numel(K2)
        disp([num2str(kk2),'/',num2str(numel(K2))]);
        param2.K = K2(kk2);
        param2.lambda = lambda2(kk2);
        outpath = [datapath,'/Step2_result/layer1_K_',num2str(param.K),'_L_',num2str(param.lambda),'_layer2_K_',num2str(param2.K),'_L_',num2str(param2.lambda),'_nS_ratio_',num2str(ratio)];
        mkdir(outpath)
        D = mexTrainDL(S,param2);
        save([outpath,filesep,'D.mat'],'D','-v7.3')
    end
end
