# Supplementary material for: Multitask fMRI Data Classification via Group-Wise Hybrid Temporal and Spatial Sparse Representations
Source: eNeuro. 2022 Jun 3;9(3):ENEURO.0478-21.2022. doi: 10.1523/ENEURO.0478-21.2022 (PMC9186416; doi:10.1523/ENEURO.0478-21.2022)
Supplement: Extended Data 1 — The code. Download Extended Data 1, ZIP file. [file enu-eN-MNT-0478-21-s02.zip › code/DLTSR.m]

%%  Group-wise Dictionary Learning for the TSR
% input: the combine data S1
% output:the Group-wise dictionary D1

function DLTSR(trainresultpath,K,lambda,ratio)
disp('s2-1');
addpath('./tools/spams-matlab')
%% load combine train data
datapath=trainresultpath; %the path of combine train data
ratio=0.1;
fname=[datapath,'/nS_ratio_',num2str(ratio),'.mat'];
load(fname,'S','train_sub');

%% parameter setting

[K,lambda] = ndgrid(K,lambda);
param.pos = true;
param.posAlpha = true;
param.numThreads = -1;
param.verbose=true;

%% Group-wise Dictionary Learning
param.iter = 30000;%=1 for test
for kk=1:numel(K)
    disp([num2str(kk),'/',num2str(length(K))]);
    param.K=K(kk);
    param.lambda=lambda(kk);
    outpath = [datapath,'/Step1_result/K_',num2str(param.K),'_L_',num2str(param.lambda),'_nS_ratio_',num2str(ratio)];
    mkdir(outpath)
    D = mexTrainDL(S,param);
    save([outpath,filesep,'D.mat'],'D')
end
