# Supplementary material for: Multitask fMRI Data Classification via Group-Wise Hybrid Temporal and Spatial Sparse Representations
Source: eNeuro. 2022 Jun 3;9(3):ENEURO.0478-21.2022. doi: 10.1523/ENEURO.0478-21.2022 (PMC9186416; doi:10.1523/ENEURO.0478-21.2022)
Supplement: Extended Data 1 — The code. Download Extended Data 1, ZIP file. [file enu-eN-MNT-0478-21-s02.zip › code/main.m]

% Start here

%% Data index
sub1=(1:16);
sub2=(22:25);
sub3=(26:27);
sub4=(29:33);
sub5=(35:60);
sub6=(62:68);
sub=[sub1 sub2 sub3 sub4 sub5 sub6];

%% Task name
task={'EMOTION','GAMBLING','RELATIONAL','MOTOR','SOCIAL','LANGUAGE','WM'};  %7tasks

%% Path setting
path_fsl_preprocessed='[path_to_2D_matrix_data_main_dir]';%origin nii file path after fsl preprocessed
outpath2Dmat='[path_to_2D_matrix_data_main_dir]';% define outpath for 2D matrix/
trainresultpath='[path_to_n_random_train_result_dir]';% define outpath for n random training set result/
testresultpath='[path_to_n_random_test_result_dir]';% define outpath for n random test set result/

%% Params setting
ratio=0.1; %10% ratio voxel
K = 200;
lambda= 0.05;
K2 = 50;
lambda2 = 0.1;

%% prepare all dataset: change 4D nii data to 2D mat data
preparedata(outpath2Dmat,path_fsl_preprocessed,sub,task);

%% randomly separate training and hold-out sets
N=30;  %30 subjects for train
random_num = sub(randperm(numel(sub),N));  % make 30 random index from 60
train_sub = sort(random_num); % train index
test_sub=setdiff(sub,train_sub);% test index

%%%%%%%%%%%%%%%%%%%%%%%% training model %%%%%%%%%%%%%%%%%%%%%%%%

%% prepare Group-wise task data
combinedata(outpath2Dmat,trainresultpath,train_sub,task,ratio);

%%  Group-wise Dictionary Learning for the TSR
DLTSR(trainresultpath,K,lambda,ratio);

%% temporal sparse representation(TSR)
TSR(outpath2Dmat,trainresultpath,task,K,lambda,ratio,train_sub);

%% combined sparse loading coefficient matrix of all subjects
combinedcoefficient(trainresultpath,task,K,lambda,ratio,train_sub);

%%  Group-wise Dictionary Learning for SSR
DLSSR(trainresultpath,K,lambda,K2,lambda2,ratio,train_sub);

%% Spatial sparse representation (SSR)
SSR(trainresultpath,task,K,lambda,K2,lambda2,ratio,train_sub);

%%%%%%%%%%%%%%%%%%%%%%%% test model %%%%%%%%%%%%%%%%%%%%%%%%
%% temporal sparse representation (TSR) for test data
testTSR(outpath2Dmat,trainresultpath,testresultpath,task,K,lambda,ratio,test_sub)

%% Spatial sparse representation (SSR) for test data
testSSR(trainresultpath,testresultpath,task,K,lambda,K2,lambda2,ratio,test_sub)

%%%%%%%%%%%%%%%%%%%%%%%% classification %%%%%%%%%%%%%%%%%%%%%%%%
%% svm classifiction
svmclassifiction(trainresultpath,testresultpath,task,K,lambda,K2,lambda2,ratio,train_sub,test_sub)

%%%%%%%%%%%%%%%%%%%%%%%% ROA anaysis %%%%%%%%%%%%%%%%%%%%%%%%
%% ROA experiment 
ROA(trainresultpath,testresultpath,task,K,lambda,K2,lambda2,ratio,train_sub,test_sub)

%%%%%%%%%%%%%%%%%%%%%%%% pattern_visualization %%%%%%%%%%%%%%%%%%%%%%%%
%% change D2  to brain pattern after SSR
% may run after S4
pattern_visualization(trainresultpath,K,lambda,K2,lambda2,ratio)
