# Supplementary material for: Multitask fMRI Data Classification via Group-Wise Hybrid Temporal and Spatial Sparse Representations
Source: eNeuro. 2022 Jun 3;9(3):ENEURO.0478-21.2022. doi: 10.1523/ENEURO.0478-21.2022 (PMC9186416; doi:10.1523/ENEURO.0478-21.2022)
Supplement: Extended Data 1 — The code. Download Extended Data 1, ZIP file. [file enu-eN-MNT-0478-21-s02.zip › code/pattern_visualization.m]

%% change D2 to brain pattern
% run after S4
% input: the Group-wise dictionary D2 from SSR stage
% output:brain pattern
function pattern_visualization(trainresultpath,K,lambda,K2,lambda2,ratio)
addpath('./tools/NIFTI-utils/nii_matrix_2_volume/')
%% parameter setting
[K,lambda] = ndgrid(K,lambda);
datapath=[trainresultpath,'/Step2_result/'];% D2 path
%% Individual 2D matrix to 4D nii file 
for kk = 1:numel(K) 
    disp([num2str(kk),'/',num2str(numel(K))]);
    param.K=K(kk);
    param.lambda=lambda(kk);
   [K2,lambda2] = ndgrid(K2,lambda2);
	for kk2 = 1:numel(K2)
	    disp([num2str(kk2),'/',num2str(numel(K2))]);
		param2.K = K2(kk2);
		param2.lambda = lambda2(kk2);
		outpath = [datapath,'/layer1_K_',num2str(param.K),'_L_',num2str(param.lambda),'_layer2_K_',num2str(param2.K),'_L_',num2str(param2.lambda),'_nS_ratio_',num2str(ratio)];
		load([outpath,filesep,'D.mat'],'D');
        pattern_path = [outpath,'/pattern/'];
        nii_matrix_2_volume_MNI2mm(D,pattern_path,''); % 2D matrix to 4D nii file 
	end
end
