# Supplementary material for: Multitask fMRI Data Classification via Group-Wise Hybrid Temporal and Spatial Sparse Representations
Source: eNeuro. 2022 Jun 3;9(3):ENEURO.0478-21.2022. doi: 10.1523/ENEURO.0478-21.2022 (PMC9186416; doi:10.1523/ENEURO.0478-21.2022)
Supplement: Extended Data 1 — The code. Download Extended Data 1, ZIP file. [file enu-eN-MNT-0478-21-s02.zip › code/preparedata.m]

 %% prepare NIFTI data: change 4D nii data to 2D mat data
 % input: 4D nii file of each subject  .
%  output: 2D matrix of each subjects  
function preparedata(outpath2Dmat,path_fsl_preprocessed,sub,task)
% clear;clc;close all;
% warning off;
%%
addpath('./tools/NIfTI/')
addpath('./tools/NIFTI-utils/')    % add NIFTI tools path
preprocess=1; 
% load nii file and change it to matrix for each subject
for tt=1:7
    disp(task{tt})
    outpath=[outpath2Dmat,task{tt}]; 
    mkdir(outpath);
    for a=1:length(sub)   
        disp(sub(a))
        tmpdir=[path_fsl_preprocessed,task{tt},'/',num2str(sub(a)),'/']; 
        if ~exist(tmpdir,'dir')
            continue;
        end
        cd(tmpdir)
        S=nii_volume_2_matrix('filtered_func_data2std.nii.gz','MNI152_T1_2mm_brain.nii.gz',preprocess);% change 4D nii to 2D matrix
        tmpfname=[outpath,'/',num2str(sub(a)),'.mat'];
        save(tmpfname,'S');
    end
end
