# Supplementary material for: Multitask fMRI Data Classification via Group-Wise Hybrid Temporal and Spatial Sparse Representations
Source: eNeuro. 2022 Jun 3;9(3):ENEURO.0478-21.2022. doi: 10.1523/ENEURO.0478-21.2022 (PMC9186416; doi:10.1523/ENEURO.0478-21.2022)
Supplement: Extended Data 1 — The code. Download Extended Data 1, ZIP file. [file enu-eN-MNT-0478-21-s02.zip › code/ROA.m]

%% ROA experiment
% input: sparse loading coefficient matrix a2  of train and test data
% output: ROA index and classification rate
function ROA(trainresultpath,testresultpath,task,K,lambda,K2,lambda2,ratio,train_sub,test_sub)

%%%%%%%%%%%%%%%%%%%%%%%%%%%% step 1 compute roa   %%%%%%%%%%%%%%%%%%%%%%%%%%%%
addpath('./tools/libsvm-3.24/')    % add libsvm tools path
traindatapath=trainresultpath; % train data  path
datapath=testresultpath; %test data path
trainpath=[traindatapath,'\Step2_result\'];
testpath=[datapath,'\Step2_result_D2_train\'];
sub_num=length(train_sub);
sub_num_test=length(test_sub);
%% parameters setting
[K, K2,lambda,lambda2] = ndgrid(K,K2,lambda,lambda2);
kk= 1;
traintmppath = [trainpath,'layer1_K_',num2str(K(kk)),'_L_',num2str(lambda(kk)),'_layer2_K_',num2str(K2(kk)),'_L_',num2str(lambda2(kk)),'_nS_ratio_',num2str(ratio)];
testtmppath = [testpath,'layer1_K_',num2str(K(kk)),'_L_',num2str(lambda(kk)),'_layer2_K_',num2str(K2(kk)),'_L_',num2str(lambda2(kk)),'_nS_ratio_',num2str(ratio)];
%difine dataset and compute ROA value

% make train dataset
D={}; %input all data£¬ total k2 cell
for kk2=1:K2 %
    F=[]; %%F size (numel(K2),numel(K));
    for tt=1:length(task)
        idx=1;
        for a = 1:sub_num
            Afilename=[traintmppath,'\',task{tt},'\'];
            load([Afilename,num2str(train_sub(a)),'.mat'],'A');
            X(idx,:) = A(kk2,:);
            idx=idx+1;
        end
        F=[F;X];
    end
    D{kk2,1} = F;  %F  size£¨7p*k1£©
    D_train=D;
    %% for ROA
    F1=reshape(F,7,[]); %reshape 7 rows and p*k1 columns
    N=sum(F1~=0,2); %N is nonzero
    %ROA  compute aveage each task/other tasks 7 6 5 4 3 2 1
    nr=[];
    for i=1:length(task)
        idx_other=setdiff( 1 :length(task),i);
        for j=i:6 % task-1 other task
            nr(i,j)=N(i)/N(idx_other(j));
        end
    end
    roa_rate(kk2)=log(mean(nr(nr~=0)));  % nr((nr~=0)) Nonzero element of nr
end
%% for ROA sort
%roa_sort Descending order roa£¬roa_index
[roa_sort,roa_index]=sort(roa_rate,'descend');
roa_index=roa_index;
save([traintmppath,'/roa-50way4.mat'],'roa_index','D_train','nr','roa_rate','roa_sort');
% make test dataset
D={};
clear X;
for kk2=1:K2 %
    F=[]; %F size (numel(K2),numel(K));
    for tt=1:length(task)
        idx=1;
        for a = 1:sub_num_test
            Afilename=[testtmppath,'\',task{tt},'\'];
            load([Afilename,num2str(test_sub(a)),'.mat'],'A');
            X(idx,:) = A(kk2,:);
            idx=idx+1;
        end
        F=[F;X];
    end
    D{kk2,1} = F;  %F size£¨7p*k1£©
    D_test=D;
    
end
save([testtmppath,'/roa-50way4.mat'],'D_test');

%%%%%%%%%%%%%%%%%%%%%%%%%%% step 2 svm classfication  %%%%%%%%%%%%%%%%%%%%%%%%%%%
% prepare train and test data label
label_train=[];
label_test=[];
idx=1;
% train label
for tt=1:length(task)
    for a = 1:sub_num
        label_train(idx) = tt;
        idx = idx+1;
    end
end
label_train=label_train';
idx=1;
% test label
for tt=1:length(task)
    for a = 1:sub_num_test
        label_test(idx) = tt;
        idx = idx+1;
    end
end
label_test=label_test';

% train svm model
for atoms=1:K2
    F_train=[];
    F_test=[];
    for kk2=1:atoms% %1:K2
        F2_train=D_train{roa_index(kk2),1} ; %sort the train dataset by roa_index
        F2_test=D_test{roa_index(kk2),1} ; % sort the test dataset by roa_index
        F_train=[F_train F2_train]; %add feature
        F_test=[F_test F2_test]; %add feature
     
    end
    
    % data normlization
    F=[F_train;F_test]';
    psF.ymin=0;
    psF.ymax=1;
    [F,psF]=mapminmax(F,psF);
    F=F';
    F_train =F(1:7*sub_num,:);
    F_test =F((7*sub_num+1):size(F,1),:);

    %%liner kernel 
    cmd='-t 0 -h 0 '
    svmStruct=svmtrain(label_train,F_train,cmd);%  train model
    [predict_label, accuracy, dec_values] =svmpredict(label_test,F_test, svmStruct); % test model
    acc(atoms)=accuracy(1);
end
save([testtmppath,'/roa-result.mat'],'acc','D_train','D_test','F_test','F_train','label_test','label_train');
