# Supplementary material for: Multitask fMRI Data Classification via Group-Wise Hybrid Temporal and Spatial Sparse Representations
Source: eNeuro. 2022 Jun 3;9(3):ENEURO.0478-21.2022. doi: 10.1523/ENEURO.0478-21.2022 (PMC9186416; doi:10.1523/ENEURO.0478-21.2022)
Supplement: Extended Data 1 — The code. Download Extended Data 1, ZIP file. [file enu-eN-MNT-0478-21-s02.zip › code/SSR.m]

%% Spatial sparse representation (SSR)
% input: the Group-wise dictionary D2 and each sparse loading coefficient
% matrix obtained from TSR
% output: sparse loading coefficient matrix a2
function SSR(trainresultpath,task,K,lambda,K2,lambda2,ratio,train_sub)
addpath('./tools/spams-matlab')
datapath=trainresultpath; %path of  previous train results
sub=train_sub;
N=length(sub);
%% parameter setting
[K,lambda] = ndgrid(K,lambda);
[K2,lambda2] = ndgrid(K2,lambda2);
param2.pos = true;
param2.posAlpha = true;
param2.numThreads = -1;
param2.verbose=true;
param2.iter = 2000;
%% Individual Sparse Weight Learning
for kk = 1:numel(K)
    disp([num2str(kk),'/',num2str(numel(K))]);
    param.K=K(kk);
    param.lambda=lambda(kk);
    outpath1 = [datapath,'/Step1_result/K_',num2str(param.K),'_L_',num2str(param.lambda),'_nS_ratio_',num2str(ratio)];
    for kk2 = 1:numel(K2)
        disp([num2str(kk2),'/',num2str(numel(K2))]);
        param2.K = K2(kk2);
        param2.lambda = lambda2(kk2);
        outpath2 = [datapath,'/Step2_result/layer1_K_',num2str(param.K),'_L_',num2str(param.lambda),'_layer2_K_',num2str(param2.K),'_L_',num2str(param2.lambda),'_nS_ratio_',num2str(ratio)];
        load([outpath2,filesep,'D.mat'],'D')
        for tt = 1:length(task)
            disp(task{tt})
            taskpath1 = [outpath1,'/',task{tt},'/'];
            taskpath2 = [outpath2,'/',task{tt},'/'];
            mkdir(taskpath2)
            for a = 1:N  
                disp(sub(a))
                fname = [taskpath1,num2str(sub(a)),'.mat'];
                load(fname,'A');
                S=full(A');
                clear A;
                A = mexLasso(S,D,param);
                fname = [taskpath2,num2str(sub(a)),'.mat'];
                save(fname,'A');
            end
        end
    end
end
