# Supplementary material for: Multitask fMRI Data Classification via Group-Wise Hybrid Temporal and Spatial Sparse Representations
Source: eNeuro. 2022 Jun 3;9(3):ENEURO.0478-21.2022. doi: 10.1523/ENEURO.0478-21.2022 (PMC9186416; doi:10.1523/ENEURO.0478-21.2022)
Supplement: Extended Data 1 — The code. Download Extended Data 1, ZIP file. [file enu-eN-MNT-0478-21-s02.zip › code/svmclassifiction.m]

%% svm classifiction
% input: sparse loading coefficient matrix a2  of train and test data
% output: classification rate
function svmclassifiction(trainresultpath,testresultpath,task,K,lambda,K2,lambda2,ratio,train_sub,test_sub)
addpath('./tools/libsvm-3.24/')    % add libsvm tools path
traindatapath=trainresultpath; % train data path
datapath=testresultpath; %test data path
trainpath=[traindatapath,'\Step2_result\'];
testpath=[datapath,'\Step2_result_D2_train\'];
%% parameters setting
[K, K2,lambda,lambda2] = ndgrid(K,K2,lambda,lambda2);
kk= 1;
%% sub setting
sub_num=length(train_sub);
sub_num_test=length(test_sub);
traintmppath = [trainpath,'layer1_K_',num2str(K(kk)),'_L_',num2str(lambda(kk)),'_layer2_K_',num2str(K2(kk)),'_L_',num2str(lambda2(kk)),'_nS_ratio_',num2str(ratio)];
testtmppath = [testpath,'layer1_K_',num2str(K(kk)),'_L_',num2str(lambda(kk)),'_layer2_K_',num2str(K2(kk)),'_L_',num2str(lambda2(kk)),'_nS_ratio_',num2str(ratio)];
% perpare test and train dataset
X_train = cell(7,sub_num);
X_test = cell(7,sub_num);
for tt=1:length(task)
    for a = 1:sub_num
        load([traintmppath,'\',task{tt},'\',num2str(train_sub(a)),'.mat'],'A');
        X_train{tt,train_sub(a)} = A;
        load([testtmppath,'\',task{tt},'\',num2str(test_sub(a)),'.mat'],'A');
        X_test{tt,test_sub(a)} = A;
    end
end
%F: dataset��label: labels of different tasks
F_train = zeros(length(task)*sub_num, K(kk)*K2(kk));% k1=200,k2=50  F: 7p*10000
F_test = zeros(length(task)*sub_num_test, K(kk)*K2(kk));% k1=200,k2=50  F: 7p*10000
idx=1;
for tt=1:length(task)
    for a = 1:sub_num
        F_train(idx,:) = X_train{tt,train_sub(a)}(:);
        label_train(idx) = tt;
        F_test(idx,:) = X_test{tt,test_sub(a)}(:);
        label_test(idx) = tt;
        idx = idx+1;
    end
end
label_train=label_train';
label_test=label_test';

% normlization
F=[F_train;F_test]' ;
psF.ymin=0;
psF.ymax=1;
[F,psF]=mapminmax(F,psF);
F=F';
F_train =F(1:7*sub_num,:);
F_test =F((7*sub_num+1):size(F,1),:);

%  svm model
cmd='-t 0 -h 0 '; %liner kernel
svmStruct=svmtrain(label_train,F_train,cmd);% train svm model
[predict_label, accuracy, dec_values] =svmpredict(label_test,F_test, svmStruct); %test svm model
acc=accuracy(1); %classification rate
save([testtmppath,'/svm-result.mat'],'acc','F_test','F_train','label_test','label_train','predict_label','-v7.3');
