# Supplementary material for: Multitask fMRI Data Classification via Group-Wise Hybrid Temporal and Spatial Sparse Representations
Source: eNeuro. 2022 Jun 3;9(3):ENEURO.0478-21.2022. doi: 10.1523/ENEURO.0478-21.2022 (PMC9186416; doi:10.1523/ENEURO.0478-21.2022)
Supplement: Extended Data 1 — The code. Download Extended Data 1, ZIP file. [file enu-eN-MNT-0478-21-s02.zip › code/tools/note.txt]

tools description


libsvm-3.24 is for svm classification
NIfTI   is for basic medical  file operation  
NIFTI-utils  is for mutual conversion of nii file and matrix 
spams-matlab is for sparse representation and online dictionary learning
