# Supplementary material for: Multitask fMRI Data Classification via Group-Wise Hybrid Temporal and Spatial Sparse Representations
Source: eNeuro. 2022 Jun 3;9(3):ENEURO.0478-21.2022. doi: 10.1523/ENEURO.0478-21.2022 (PMC9186416; doi:10.1523/ENEURO.0478-21.2022)
Supplement: Extended Data 1 — The code. Download Extended Data 1, ZIP file. [file enu-eN-MNT-0478-21-s02.zip › code/TSR.m]

%% temporal sparse representation(TSR)
% input: the Group-wise dictionary D1  and each subject 2D matrix
% output: the result of sparse representation for each subject (sparse loading coefficient matrix a1)
function TSR(outpath2Dmat,trainresultpath,task,K,lambda,ratio,train_sub)
addpath('./tools/spams-matlab')
predatapath=outpath2Dmat; % path of subject martix data
datapath=trainresultpath;
%% parameter setting
sub=train_sub;
N=length(sub);
[K,lambda] = ndgrid(K,lambda);
param.pos = true;
param.posAlpha = true;
param.numThreads = -1;
param.verbose = true;

%% Individual Sparse Weight Learning
param.iter = 2000; %=1 for test
for kk = 1:numel(K)
    disp([num2str(kk),'/',num2str(length(K))]);
    param.K=K(kk);
    param.lambda=lambda(kk);
    outpath = [datapath,'/Step1_result/K_',num2str(param.K),'_L_',num2str(param.lambda),'_nS_ratio_',num2str(ratio)];
    load([outpath,filesep,'D.mat'],'D')% load Group-wise Dictionary D of the first stage
    for tt = 1:length(task)
        disp(task{tt})
        taskpath=[predatapath,'/',task{tt}];
        tmppath = [outpath,'/',task{tt},'/'];
        mkdir(tmppath)
        for a = 1:N   %
            disp(sub(a))
            fname = [taskpath,'/',num2str(sub(a)),'.mat'];
            load(fname,'S');
            %if strcmp(task{tt},'MOTOR')
            S = S(1:176,:);
            % end
            A = mexLasso(S,D,param); %Sparse Weight Learning
            fname = [tmppath,num2str(sub(a)),'.mat'];
            save(fname,'A');
        end
    end
end
